# Supplementary material for: Development of an indirect ELISA for the detection of venezuelan equine encephalitis virus specific antibodies in horses
Source: PLoS One. 2026 Jun 10;21(6):e0338819. doi: 10.1371/journal.pone.0338819 (PMC13252768; doi:10.1371/journal.pone.0338819)
Supplement: S2 File — (XLSX) [file pone.0338819.s002.xlsx]

## Sheet: Sera dilution optimization
Sera dilution test
Conjugate diluted at 1:10 000
1% sera								5% sera
Control	Ag ng/well	OD			Mean	Standard Deviation		Control	OD		Mean	Standard Deviation	Ag ng/well
Control -	5	0.089	0.094	0.116	0.0996667	0.0143643		Control -	0.378	0.352	0.365	0.0183848	15
Control -	10	0.093	0.096	0.094	0.0943333	0.00152753		Control +	1.956	1.84	1.898	0.0820244	15
Control -	15	0.108	0.111	0.108	0.109	0.00173205		Control -	0.348	0.361	0.3545	0.00919239	10
Control -	20	0.12	0.118	0.119	0.119	0.001		Control +	1.431	1.555	1.493	0.0876812	10
Control +	5	0.558	0.59	0.596	0.581333	0.0204287
Control +	10	0.971	0.964	0.945	0.96	0.0134536
Control +	15	1.192	1.175	1.26	1.209	0.0449778		Blank	OD										Mean	Standard Deviation
Control +	20	1.3	1.339	1.358	1.33233	0.0295691		Blank	0.05	0.053	0.049	0.05	0.049	0.049	0.052	0.052	0.042	0.045	0.0491	0.0033483
Blank	5	0.041	0.041	0.042	0.0413333	0.00057735		Blank	0.049	0.055	0.05	0.05	0.05	0.051	0.049	0.049	0.043	0.04	0.0486	0.00419524
	10	0.042	0.04	0.041	0.041	0.001
	15	0.04	0.04	0.041	0.0403333	0.00057735
	20	0.042	0.041	0.041	0.0413333	0.00057735

## Sheet: Conjugate dilution optimization
Conjugate dilution test
Sera diluted at 1%
Conjugate dilution		[Ag]	OD			Mean	Standard Deviation
1:10 000	Control -	5	0.089	0.094	0.116	0.0996667	0.0143643
		10	0.093	0.096	0.094	0.0943333	0.00152753
		15	0.108	0.111	0.108	0.109	0.00173205
		20	0.12	0.118	0.119	0.119	0.001
	Control +	5	0.558	0.59	0.596	0.581333	0.0204287
		10	0.971	0.964	0.945	0.96	0.0134536
		15	1.192	1.175	1.26	1.209	0.0449778
		20	1.3	1.339	1.358	1.33233	0.0295691
	Blanc	5	0.046	0.049	0.044	0.0463333	0.00251661
		10	0.045	0.048	0.043	0.0453333	0.00251661
		15	0.044	0.044	0.044	0.044	8.49837e-18
		20	0.049	0.044	0.043	0.0453333	0.00321455
1:50 000	Control -	5	0.048	0.048	0.048	0.048	8.49837e-18
		10	0.049	0.051	0.052	0.0506667	0.00152753
		15	0.051	0.051	0.051	0.051	0
		20	0.052	0.051	0.052	0.0516667	0.00057735
	Control +	5	0.149	0.055	0.143	0.115667	0.0526245
		10	0.234	0.229	0.224	0.229	0.005
		15	0.297	0.277	0.255	0.276333	0.0210079
		20	0.314	0.296	0.279	0.296333	0.0175024
	Blank	5	0.042	0.042	0.042	0.042	0
		10	0.042	0.043	0.041	0.042	0.001
		15	0.042	0.041	0.042	0.0416667	0.00057735
		20	0.042	0.041	0.042	0.0416667	0.00057735

## Sheet: Horse results
Origin	Horse ID	VNT	ELISA OD
Ecuador	1	Negative	0.098
Ecuador	2	Negative	0.072
Ecuador	3	Negative	0.08
Ecuador	4	Negative	0.077
Ecuador	5	Negative	0.11
Ecuador	6	Negative	0.046
Ecuador	7	Negative	0.09
Ecuador	8	Negative	0.065
Ecuador	9	Negative	0.079
Ecuador	10	Negative	0.131
Ecuador	11	Negative	0.182
Ecuador	12	Negative	0.133
Ecuador	13	Negative	0.12
Ecuador	14	Negative	0.086
Ecuador	15	Negative	0.08
Ecuador	16	Negative	0.076
Ecuador	17	Negative	0.083
Ecuador	18	Negative	0.168
Ecuador	19	Negative	0.044
Ecuador	20	Negative	0.087
Ecuador	21	Negative	0.092
Ecuador	22	Negative	0.187
Ecuador	23	Negative	0.114
Ecuador	24	Negative	0.098
Ecuador	25	Negative	0.094
Ecuador	26	Negative	0.081
Ecuador	27	Negative	0.178
Ecuador	28	Negative	0.261
Ecuador	29	Negative	0.547
Ecuador	30	Negative	0.081
Ecuador	31	Negative	0.085
Ecuador	32	Negative	0.135
Ecuador	33	Negative	0.13
Ecuador	34	Negative	0.13
Ecuador	35	Negative	0.069
Ecuador	36	Negative	0.076
Ecuador	37	Negative	0.149
Ecuador	38	Negative	0.064
Ecuador	39	Negative	0.061
Ecuador	40	Negative	0.087
Ecuador	41	Negative	0.09
Ecuador	42	Negative	0.163
Ecuador	43	Negative	0.159
Ecuador	44	Negative	0.183
Ecuador	45	Negative	0.093
Ecuador	46	Negative	0.097
Ecuador	47	Negative	0.079
Ecuador	48	Negative	0.077
Ecuador	49	Negative	0.119
Ecuador	50	Negative	0.102
Ecuador	51	Negative	0.105
Ecuador	52	Negative	0.097
Ecuador	53	Negative	0.085
Ecuador	54	Negative	0.087
Ecuador	55	Negative	0.059
Ecuador	56	Negative	0.059
Ecuador	57	Negative	0.082
Ecuador	58	Negative	0.549
Ecuador	59	Negative	0.17
Ecuador	60	Negative	0.311
Ecuador	61	Negative	0.129
Ecuador	62	Negative	0.117
Ecuador	63	Negative	0.084
Ecuador	64	Negative	0.116
Ecuador	65	Negative	0.394
Ecuador	66	Negative	0.121
Ecuador	67	Negative	0.123
Ecuador	68	Negative	0.118
Ecuador	69	Negative	0.098
Ecuador	70	Negative	0.096
Ecuador	71	Negative	0.1
Ecuador	72	Negative	0.089
Ecuador	73	Negative	0.092
Ecuador	74	Negative	0.136
Ecuador	75	Negative	0.151
Ecuador	76	Negative	0.057
Ecuador	77	Negative	0.105
Ecuador	78	Negative	0.078
Ecuador	79	Negative	0.076
Ecuador	80	Negative	0.128
Ecuador	81	Negative	0.122
Ecuador	82	Negative	0.135
Ecuador	83	Negative	0.09
Ecuador	84	Negative	0.07
Ecuador	85	Negative	0.099
Ecuador	86	Negative	0.114
Ecuador	87	Negative	0.082
Ecuador	88	Negative	0.154
Ecuador	89	Negative	0.102
Ecuador	90	Negative	0.107
Ecuador	91	Negative	0.093
Ecuador	92	Negative	0.098
Ecuador	93	Negative	0.138
Ecuador	94	Negative	0.104
Ecuador	95	Negative	0.088
Ecuador	96	Negative	0.106
Ecuador	97	Negative	0.104
Ecuador	98	Negative	0.087
Ecuador	99	Negative	0.08
Ecuador	100	Negative	0.086
Ecuador	101	Negative	0.078
Ecuador	102	Negative	0.075
Ecuador	103	Negative	0.081
Ecuador	104	Negative	0.084
Ecuador	105	Negative	0.137
Ecuador	106	Negative	0.117
Ecuador	107	Negative	0.079
Ecuador	108	Negative	0.085
Ecuador	109	Negative	0.093
Ecuador	110	Negative	0.089
Ecuador	111	Negative	0.115
Ecuador	112	Negative	0.113
Ecuador	113	Negative	0.083
Ecuador	114	Negative	0.086
Ecuador	115	Negative	0.084
Ecuador	116	Negative	0.082
Ecuador	117	Negative	0.085
Ecuador	118	Negative	0.163
Ecuador	119	Negative	0.072
Ecuador	120	Negative	0.082
Ecuador	121	Negative	0.101
Ecuador	122	Negative	0.089
Ecuador	123	Negative	0.089
Ecuador	124	Negative	0.092
Ecuador	125	Negative	0.085
Ecuador	126	Negative	1.03
Ecuador	127	Negative	0.267
Ecuador	128	Negative	0.253
Ecuador	129	Negative	0.2495
Ecuador	130	Negative	0.2805
Ecuador	131	Negative	0.212
Ecuador	132	Negative	0.263
Ecuador	133	Negative	0.161
Ecuador	134	Negative	0.2855
Ecuador	135	Negative	0.28
Ecuador	136	Negative	0.3195
Ecuador	137	WEEV	0.044
Ecuador	138	WEEV	0.128
Ecuador	139	WEEV	0.253
Ecuador	140	WEEV	0.042
Ecuador	141	WEEV	0.0515
Ecuador	142	WEEV	0.045
Ecuador	143	WEEV	0.044
Ecuador	144	WEEV	0.0405
Ecuador	145	WEEV	0.041
Ecuador	146	WEEV	0.0415
Ecuador	147	WEEV	0.0405
Ecuador	148	WEEV	0.041
Ecuador	149	WEEV	0.0415
Ecuador	150	WEEV	0.044
Ecuador	151	EEEV	0.113
Ecuador	152	EEEV	0.297
Ecuador	153	EEEV	0.072
Ecuador	154	EEEV	0.166
Ecuador	155	EEEV	0.156
Ecuador	156	EEEV	0.168
Ecuador	157	EEEV	0.216
Ecuador	158	EEEV	0.268
Ecuador	159	EEEV	0.283
Ecuador	160	EEEV	0.12
Ecuador	161	EEEV	0.473
Ecuador	162	EEEV	0.228
Ecuador	163	EEEV	0.295
Ecuador	164	EEEV	0.155
Ecuador	165	EEEV	0.103
Ecuador	166	EEEV	0.245
Ecuador	167	EEEV	0.143
Ecuador	168	EEEV	0.149
Ecuador	169	EEEV	0.112
Ecuador	170	EEEV	0.1
Ecuador	171	EEEV	0.18
Ecuador	172	EEEV	0.185
Ecuador	173	EEEV	0.405
Ecuador	174	EEEV	0.476
Ecuador	175	EEEV	0.154
Ecuador	176	EEEV	0.122
Ecuador	177	EEEV	0.128
Ecuador	178	EEEV	0.107
Ecuador	179	EEEV	0.097
Ecuador	180	EEEV	0.141
Ecuador	181	EEEV	0.082
Ecuador	182	EEEV	0.129
Ecuador	183	EEEV	0.136
Ecuador	184	EEEV	0.11
Ecuador	185	EEEV	0.309
Ecuador	186	EEEV	0.291
Ecuador	187	EEEV	0.143
Ecuador	188	EEEV	0.137
Ecuador	189	EEEV	0.157
Ecuador	190	EEEV	0.152
Ecuador	191	EEEV	0.451
Ecuador	192	EEEV	0.623
Ecuador	193	EEEV	0.853
Ecuador	194	EEEV	0.777
Ecuador	195	EEEV	0.076
Ecuador	196	EEEV	0.125
Ecuador	197	EEEV	0.111
Ecuador	198	EEEV	0.071
Ecuador	199	EEEV	0.121
Ecuador	200	EEEV	0.093
Ecuador	201	EEEV	0.257
Ecuador	202	EEEV	0.177
Ecuador	203	EEEV	0.156
Ecuador	204	EEEV	0.212
Ecuador	205	EEEV	0.222
Ecuador	206	EEEV	0.089
Ecuador	207	EEEV	0.166
Ecuador	208	EEEV	0.102
Ecuador	209	EEEV	0.113
Ecuador	210	EEEV	0.203
Ecuador	211	EEEV	0.111
Ecuador	212	EEEV	0.098
Ecuador	213	EEEV	0.174
Ecuador	214	EEEV	0.163
Ecuador	215	EEEV	0.099
Ecuador	216	EEEV	0.129
Ecuador	217	EEEV	0.251
Ecuador	218	EEEV	0.314
Ecuador	219	EEEV	0.268
Ecuador	220	EEEV	0.184
Ecuador	221	EEEV	0.065
Ecuador	222	EEEV	0.148
Ecuador	223	EEEV	0.152
Ecuador	224	EEEV	0.086
Ecuador	225	EEEV	0.092
Ecuador	226	EEEV	0.21
Ecuador	227	EEEV	0.243
Ecuador	228	EEEV	0.153
Ecuador	229	EEEV	0.157
Ecuador	230	EEEV	0.092
Ecuador	231	EEEV	0.333
Ecuador	232	EEEV	0.121
Ecuador	233	EEEV	0.131
Ecuador	234	EEEV	0.152
Ecuador	235	EEEV	0.097
Ecuador	236	EEEV	0.118
Ecuador	237	EEEV	0.192
Ecuador	238	EEEV	0.188
Ecuador	239	EEEV	0.187
Ecuador	240	EEEV	0.102
Ecuador	241	EEEV	0.113
Ecuador	242	EEEV	0.111
Ecuador	243	EEEV	0.198
Ecuador	244	EEEV	0.094
Ecuador	245	EEEV	0.108
Ecuador	246	EEEV	0.131
Ecuador	247	EEEV	0.165
Ecuador	248	EEEV	0.138
Ecuador	249	EEEV	0.255
Ecuador	250	EEEV	0.25
Ecuador	251	EEEV	0.092
Ecuador	252	EEEV	0.138
Ecuador	253	EEEV	0.124
Ecuador	254	EEEV	0.097
Ecuador	255	EEEV	0.089
Ecuador	256	EEEV	0.122
Ecuador	257	EEEV	0.325
Ecuador	258	EEEV	0.269
Ecuador	259	EEEV	0.143
Ecuador	260	EEEV	0.134
Ecuador	261	EEEV	0.144
Ecuador	262	EEEV	0.095
Ecuador	263	EEEV	0.098
Ecuador	264	EEEV	0.13
Ecuador	265	EEEV	0.126
Ecuador	266	EEEV	0.133
Ecuador	267	EEEV	0.132
Ecuador	268	EEEV	0.103
Ecuador	269	EEEV	0.145
Ecuador	270	EEEV	0.14
Ecuador	271	EEEV	0.128
Ecuador	272	EEEV	0.12
Ecuador	273	EEEV	0.173
Ecuador	274	EEEV	0.169
Ecuador	275	EEEV	0.112
Ecuador	276	EEEV	0.152
Ecuador	277	EEEV	0.105
Ecuador	278	EEEV	0.101
Ecuador	279	EEEV	0.081
Ecuador	280	EEEV	0.081
Ecuador	281	EEEV	0.422
Ecuador	282	EEEV	0.216
Ecuador	283	EEEV	0.133
Ecuador	284	EEEV	0.198
Ecuador	285	EEEV	0.122
Ecuador	286	EEEV	0.156
Ecuador	287	EEEV	0.272
Ecuador	288	EEEV	0.366
Ecuador	289	EEEV	0.116
Ecuador	290	EEEV	0.102
Ecuador	291	EEEV	0.288
Ecuador	292	EEEV	0.127
Ecuador	293	EEEV	0.259
Ecuador	294	EEEV	0.282
Ecuador	295	EEEV	0.3355
Ecuador	296	EEEV	0.296
Ecuador	297	EEEV	0.2865
Ecuador	298	EEEV	0.407
Ecuador	299	EEEV	0.3795
Ecuador	300	EEEV	0.4055
Ecuador	301	EEEV	0.3445
Ecuador	302	EEEV	0.4225
Ecuador	303	EEEV	0.3055
Ecuador	304	EEEV/WEEV	0.246
Ecuador	305	EEEV/WEEV	0.244
Ecuador	306	VEEV/WEEV	0.8
Ecuador	307	VEEV/WEEV	1.135
Ecuador	308	VEEV/WEEV	0.7615
Ecuador	309	VEEV/WEEV	0.9815
Ecuador	310	VEEV/EEEV	0.521
Ecuador	311	VEEV/EEEV/WEEV	2.831
Ecuador	312	VEEV/EEEV/WEEV	1
Ecuador	313	VEEV/EEEV/WEEV	1.65
Ecuador	314	VEEV/EEEV/WEEV	0.317
Ecuador	315	VEEV/EEEV/WEEV	2.1805
Ecuador	316	VEEV/EEEV/WEEV	0.915
Ecuador	317	VEEV/EEEV/WEEV	1.4825
Ecuador	318	VEEV	1.832
Ecuador	319	VEEV	0.614
Ecuador	320	VEEV	1.092
Ecuador	321	VEEV	1.04
Ecuador	322	VEEV	1.142
Ecuador	323	VEEV	2.431
Ecuador	324	VEEV	0.455
Ecuador	325	VEEV	0.708
Ecuador	326	VEEV	2.71
Ecuador	327	VEEV	1.497
Ecuador	328	VEEV	0.606
Ecuador	329	VEEV	0.309
Ecuador	330	VEEV	0.949
Ecuador	331	VEEV	0.697
Ecuador	332	VEEV	1.8475
Ecuador	333	VEEV	1.22
Ecuador	334	VEEV	1.9905
Ecuador	335	VEEV	0.515
Ecuador	336	VEEV	1.1345
Ecuador	337	VEEV	1.099
Ecuador	338	VEEV	1.0935
Ecuador	339	VEEV	0.231
Ecuador	340	VEEV	1.242
Ecuador	341	VEEV	0.819
Ecuador	342	VEEV	0.744
Argentina	343	EEEV/WEEV	0.0895
Argentina	344	EEEV/WEEV	0.1005
Argentina	345	EEEV/WEEV	0.1835
Argentina	346	EEEV/WEEV	0.187
Argentina	347	EEEV/WEEV	0.178
Argentina	348	EEEV/WEEV	0.1555
Argentina	349	EEEV/WEEV	0.1395
Argentina	350	EEEV/WEEV	0.1205
Argentina	351	EEEV/WEEV	0.121
Argentina	352	EEEV/WEEV	0.126
Argentina	353	EEEV/WEEV	0.1155
Argentina	354	EEEV/WEEV	0.1535
Argentina	355	EEEV/WEEV	0.1325
Argentina	356	EEEV/WEEV	0.182
Argentina	357	EEEV/WEEV	0.164
Argentina	358	EEEV/WEEV	0.1165
Argentina	359	EEEV/WEEV	0.071
Argentina	360	EEEV/WEEV	0.098
Argentina	361	EEEV/WEEV	0.086
Argentina	362	EEEV/WEEV	0.1255
Argentina	363	EEEV/WEEV	0.22
Argentina	364	EEEV/WEEV	0.2205
Argentina	365	EEEV/WEEV	0.098
Argentina	366	EEEV/WEEV	0.151
Argentina	367	EEEV/WEEV	0.212
Argentina	368	EEEV/WEEV	0.159
Argentina	369	EEEV/WEEV	0.1565
Argentina	370	EEEV/WEEV	0.152
Argentina	371	EEEV/WEEV	0.147
Argentina	372	EEEV/WEEV	0.2025
Argentina	373	EEEV/WEEV	0.193
Argentina	374	EEEV/WEEV	0.1665
Argentina	375	EEEV/WEEV	0.153
Argentina	376	EEEV/WEEV	0.1745
Argentina	377	EEEV/WEEV	0.1735
Argentina	378	EEEV/WEEV	0.0985
Argentina	379	EEEV/WEEV	0.1195
Argentina	380	EEEV/WEEV	0.1005
Argentina	381	EEEV/WEEV	0.0975
Argentina	382	EEEV/WEEV	0.099
Argentina	383	EEEV/WEEV	0.103
Argentina	384	EEEV/WEEV	0.108
Argentina	385	EEEV/WEEV	0.1405
Argentina	386	EEEV/WEEV	0.128
Argentina	387	EEEV/WEEV	0.136
Argentina	388	EEEV/WEEV	0.143
Argentina	389	EEEV/WEEV	0.1255
Argentina	390	EEEV/WEEV	0.1975
Argentina	391	EEEV/WEEV	0.169
Argentina	392	EEEV/WEEV	0.1885
Argentina	393	EEEV/WEEV	0.165
Argentina	394	EEEV/WEEV	0.1735
Argentina	395	EEEV/WEEV	0.1485
Argentina	396	EEEV/WEEV	0.138
Argentina	397	EEEV/WEEV	0.12
Argentina	398	EEEV/WEEV	0.169
Argentina	399	EEEV/WEEV	0.189
Argentina	400	EEEV/WEEV	0.1755
Argentina	401	EEEV/WEEV	0.1715
Argentina	402	EEEV/WEEV	0.119
Argentina	403	EEEV/WEEV	0.0905
Argentina	404	EEEV/WEEV	0.0885
Argentina	405	EEEV/WEEV	0.167
Argentina	406	EEEV/WEEV	0.068
Argentina	407	EEEV/WEEV	0.185
Argentina	408	EEEV/WEEV	0.154
Argentina	409	EEEV/WEEV	0.157
Argentina	410	EEEV/WEEV	0.152
Argentina	411	EEEV/WEEV	0.1775
Argentina	412	EEEV/WEEV	0.161
Argentina	413	EEEV/WEEV	0.102
Argentina	414	EEEV/WEEV	0.155
Argentina	415	EEEV/WEEV	0.2685
Argentina	416	EEEV/WEEV	0.1895
Argentina	417	EEEV/WEEV	0.21
Argentina	418	EEEV/WEEV	0.182
Argentina	419	EEEV/WEEV	0.144
Argentina	420	EEEV/WEEV	0.1415
Argentina	421	EEEV/WEEV	0.109
Argentina	422	EEEV/WEEV	0.1155
Argentina	423	EEEV/WEEV	0.1255
Argentina	424	EEEV/WEEV	0.118
Argentina	425	EEEV/WEEV	0.1595
Argentina	426	EEEV/WEEV	0.1795
Argentina	427	EEEV/WEEV	0.107
Argentina	428	EEEV/WEEV	0.1305
Argentina	429	EEEV/WEEV	0.099
Argentina	430	EEEV/WEEV	0.1845
Argentina	431	EEEV/WEEV	0.196
Argentina	432	EEEV/WEEV	0.1875
Argentina	433	EEEV/WEEV	0.1685
Argentina	434	EEEV/WEEV	0.0975
Argentina	435	EEEV/WEEV	0.142
Argentina	436	EEEV/WEEV	0.1615
Argentina	437	EEEV/WEEV	0.1355
Argentina	438	EEEV/WEEV	0.171
Argentina	439	EEEV/WEEV	0.093
Argentina	440	EEEV/WEEV	0.2005
Argentina	441	EEEV/WEEV	0.0855
Argentina	442	EEEV/WEEV	0.0905
Argentina	443	EEEV/WEEV	0.0975
Argentina	444	EEEV/WEEV	0.1105
Argentina	445	EEEV/WEEV	0.166
Argentina	446	EEEV/WEEV	0.1795
Argentina	447	EEEV/WEEV	0.151
Argentina	448	EEEV/WEEV	0.169
Argentina	449	EEEV/WEEV	0.102
Argentina	450	EEEV/WEEV	0.1065
Argentina	451	EEEV/WEEV	0.1425
Argentina	452	EEEV/WEEV	0.1265
Argentina	453	EEEV/WEEV	0.1485
Argentina	454	EEEV/WEEV	0.215
Argentina	455	EEEV/WEEV	0.1205
Argentina	456	EEEV/WEEV	0.149
Argentina	457	EEEV/WEEV	0.1455
Argentina	458	EEEV/WEEV	0.1305
Argentina	459	EEEV/WEEV	0.1445
Europe	460	Negative	0.075
Europe	461	Negative	0.062
Europe	462	Negative	0.071
Europe	463	Negative	0.2185
Europe	464	Negative	0.193
Europe	465	Negative	0.247
Europe	466	Negative	0.2135
Europe	467	Negative	0.1935
Europe	468	Negative	0.3775
Europe	469	Negative	0.2495
